# Supplementary material for: Genetic basis of maize maternal haploid induction beyond MATRILINEAL and ZmDMP
Source: Front Plant Sci. 2023 Oct 4;14:1218042. doi: 10.3389/fpls.2023.1218042 (PMC10582762; doi:10.3389/fpls.2023.1218042)
Supplement: Supplementary file 3 [file Table_1.xlsx]

## Sheet: Done
Table S1: Details of inducer and noninducer genotypes used in the study
ID	Name	Generation
HUT_001	(RWS/PHI-3)-derived inducer 1	F7
HUT_002	(RWS/PHI-3)-derived inducer 2	F7
HUT_003	(RWS/PHI-3)-derived inducer 3	F7
HUT_004	(RWS/PHI-3)-derived inducer 4	F7
HUT_005	(RWS/PHI-3)-derived inducer 5	F7
HUT_006	(RWS/PHI-3)-derived inducer 6	F7
HUT_007	(RWS/PHI-3)-derived inducer 7	F7
HUT_008	(RWS/PHI-3)-derived inducer 8	F7
HUT_009	(B84/(A632.75/B15))-derived inducer 1	F6
HUT_010	(B84/(A632.75/B15))-derived inducer 2	F6
HUT_011	(B84/(A632.75/B15))-derived inducer 3	F6
HUT_012	(B84/(A632.75/B15))-derived inducer 4	F6
HUT_013	(B84/(A632.75/B15))-derived inducer 5	F6
HUT_014	(B84/(A632.75/B15))-derived inducer 6	F6
HUT_015	(B84/(A632.75/B15))-derived inducer 7	F6
HUT_016	(B84/(A632.75/B15))-derived inducer 8	F6
HUT_017	(B84/(A632.75/B15))-derived inducer 9	F6
HUT_018	(B84/(A632.75/B15))-derived inducer 10	F6
HUT_019	(B84/(A632.75/B15))-derived inducer 11	F6
HUT_020	(B84/(A632.75/B15))-derived inducer 12	F6
HUT_021	(B84/(A632.75/B15))-derived inducer 13	F6
HUT_022	(A637/(A632.75/B15))-derived inducer 1	F6
HUT_023	(A637/(A632.75/B15))-derived inducer 2	F6
HUT_024	(B84/(A632.75/B15))-derived inducer 14	F6
HUT_025	(B84/(A632.75/B15))-derived inducer 15	F6
HUT_026	(B84/(A632.75/B15))-derived inducer 16	F6
HUT_027	(A632.75/B15)-derived inducer 1	Inbred
HUT_028	(A632.75/B15)-derived inducer 2	Inbred
HUT_029	(A632.75/B15)-derived inducer 3	Inbred
HUT_030	B73-derived inducer 1	Inbred
HUT_031	B73-derived inducer 2	Inbred
HUT_032	B73-derived inducer 3	Inbred
HUT_033	Mo17-derived inducer 1	Inbred
HUT_034	Mo17-derived inducer 2	Inbred
HUT_035	Mo17-derived inducer 3	Inbred
HUT_036	LH82-derived inducer 1	Inbred
HUT_037	LH82-derived inducer 2	Inbred
HUT_038	LH82-derived inducer 3	Inbred
HUT_039	RWS	Inbred
HUT_040	PHI-3	Inbred
HUT_041	11430-derived inducer 1	F4
HUT_042	A632-derived inducer 1	F4
HUT_043	A632-derived inducer 2	F4
HUT_044	A632-derived inducer 3	F4
HUT_045	B14-derived inducer 1	F4
HUT_046	B14-derived inducer 2	F4
HUT_048	B14-derived inducer 3	F4
HUT_049	B84-derived inducer 1	F4
HUT_050	B84-derived inducer 2	F4
HUT_051	B84-derived inducer 3	F4
HUT_052	DK78004-derived inducer 1	F4
HUT_053	DK78004-derived inducer 2	F4
HUT_054	DK78004-derived inducer 3	F4
HUT_055	DKFBHJ-derived inducer 1	F4
HUT_056	DKFBHJ-derived inducer 2	F4
HUT_057	FR19-derived inducer 1	F4
HUT_058	H99-derived inducer 1	F4
HUT_059	H99-derived inducer 2	F4
HUT_060	H99-derived inducer 3	F4
HUT_061	LH1-derived inducer 1	F4
HUT_062	LH1-derived inducer 2	F4
HUT_063	LH1-derived inducer 3	F4
HUT_064	LH146Ht-derived inducer 1	F4
HUT_065	LH146Ht-derived inducer 2	F4
HUT_066	LH146Ht-derived inducer 3	F4
HUT_067	LH156-derived inducer 1	F4
HUT_068	LH156-derived inducer 2	F4
HUT_069	LH156-derived inducer 3	F4
HUT_070	LH54-derived inducer 1	F4
HUT_071	LH54-derived inducer 2	F4
HUT_072	LH54-derived inducer 3	F4
HUT_073	LH85-derived inducer 1	F4
HUT_074	LH85-derived inducer 2	F4
HUT_075	LH85-derived inducer 3	F4
HUT_076	NK779-derived inducer 1	F4
HUT_077	NK779-derived inducer 2	F4
HUT_078	NK779-derived inducer 3	F4
HUT_079	Oh43-derived inducer 1	F4
HUT_080	Oh43-derived inducer 2	F4
HUT_081	Oh43-derived inducer 3	F4
HUT_082	PHB09-derived inducer 1	F4
HUT_083	PHB09-derived inducer 2	F4
HUT_084	PHG50-derived inducer 1	F4
HUT_085	PHG50-derived inducer 2	F4
HUT_086	PHG50-derived inducer 3	F4
HUT_087	PHG83-derived inducer 1	F4
HUT_088	PHG83-derived inducer 2	F4
HUT_089	PHG83-derived inducer 3	F4
HUT_090	PHW65-derived inducer 1	F4
HUT_091	PHW65-derived inducer 2	F4
HUT_092	PHW65-derived inducer 3	F4
HUT_093	PHZ51-derived inducer 1	F4
HUT_095	PHZ51-derived inducer 2	F4
HUT_096	PHZ51-derived inducer 3	F4
HUT_097	Va35-derived inducer 1	F4
HUT_098	Va35-derived inducer 2	F4
HUT_099	Va35-derived inducer 3	F4
HUT_100	(Mo17/A632.75)-derived inducer 1	F3
HUT_101	(Mo17/A632.75)-derived inducer 2	F3
HUT_102	(Mo17/A632.75)-derived inducer 3	F3
HUT_103	(Mo17/A632.75)-derived inducer 4	F3
HUT_104	(Mo17/A632.75)-derived inducer 5	F3
HUT_105	(B73/A632.75)-derived inducer 1	F6
HUT_106	(B73/A632.75)-derived inducer 2	F6
HUT_107	(B73/A632.75)-derived inducer 3	F6
HUT_108	(B73/A632.75)-derived inducer 4	F6
HUT_109	(B73/A632.75)-derived inducer 5	F6
HUT_110	(B73/A632.75)-derived inducer 6	F6
HUT_111	(B73/A632.75)-derived inducer 7	F6
HUT_112	(B73/A632.75)-derived inducer 8	F6
HUT_113	(B73/A632.75)-derived inducer 9	F6
HUT_114	(B73/A632.75)-derived inducer 10	F6
HUT_115	(B73/A632.75)-derived inducer 11	F6
HUT_116	(B73/A632.75)-derived inducer 12	F6
HUT_117	(B73/A632.75)-derived inducer 13	F6
HUT_118	(B73/A632.75)-derived inducer 14	F6
HUT_119	(B73/A632.75)-derived inducer 15	F6
HUT_120	(B73/A632.75)-derived inducer 16	F6
HUT_121	(B73/A632.75)-derived inducer 17	F6
HUT_122	(B73/A632.75)-derived inducer 18	F6
HUT_123	(Mo17/A632.75)-derived inducer 6	BC1F4
HUT_124	(Mo17/A632.75)-derived inducer 7	BC1F4
HUT_125	(Mo17/A632.75)-derived inducer 8	BC1F4
HUT_126	B73-derived inducer 4	BC1F4
HUT_127	MHI	Inbred
HUT_128		F3
HUT_129	(B73/A632.75)-derived inducer 19	BC1F4
HUT_130	(B73/A632.75)-derived inducer 20	BC1F4
HUT_131	(B73/A632.75)-derived inducer 21	BC1F4
HUT_132	(B73/A632.75)-derived inducer 22	BC1F4
HUT_133	(B73/A632.75)-derived inducer 23	BC1F4
HUT_134	(B73/A632.75)-derived inducer 24	BC1F4
HUT_135	(B73/A632.75)-derived inducer 25	BC1F4
HUT_136	(B73/A632.75)-derived inducer 26	BC1F4
HUT_137	(B73/A632.75)-derived inducer 27	BC1F4
HUT_138	(B73/A632.75)-derived inducer 28	BC1F4
HUT_139	BS39-derived inducer 1	DH1
HUT_141	BS39-derived inducer 2	DH1
HUT_142	RWK-76	Inbred
HUT_143	(A632.75/B15)-derived inducer 4	Inbred
HUT_144	(A632.75/B15)-derived inducer 5	Inbred
HUT_145	(A632.75/B15)-derived inducer 6	Inbred
HUT_146	(A632.75/B15)-derived inducer 7	Inbred
HUT_147	(A632.75/B15)-derived inducer 8	Inbred
HUT_148	(A632.75/B15)-derived inducer 9	Inbred
HUT_149	(A632.75/B15)-derived inducer 10	Inbred
HUT_150	(A632.75/B15)-derived inducer 11	Inbred
HUT_151	(A632.75/B15)-derived inducer 12	Inbred
HUT_152	(A632.75/B15)-derived inducer 13	Inbred
HUT_153	(A632.75/B15)-derived inducer 14	Inbred
HUT_154	(A632.75/B15)-derived inducer 15	Inbred
HUT_155	(A632.75/B15)-derived inducer 16	Inbred
HUT_156	(A632.75/B15)-derived inducer 17	Inbred
HUT_157	(A632.75/B15)-derived inducer 18	Inbred
HUT_158	(A632.75/B15)-derived inducer 19	Inbred
HUT_159	(A632.75/B15)-derived inducer 20	Inbred
HUT_160	(A632.75/B15)-derived inducer 21	Inbred
HUT_161	(B73/A632.75)-derived inducer 29	F6
HUT_162	(B73/A632.75)-derived inducer 30	F6
HUT_163	(B73/A632.75)-derived inducer 31	F6
HUT_164	(B73/A632.75)-derived inducer 32	F6
HUT_165	(B73/A632.75)-derived inducer 33	F6
HUT_166	(Mo17/A632.75)-derived inducer 9	F4
HUT_167	(Mo17/A632.75)-derived inducer 10	F4
HUT_168	(Mo17/A632.75)-derived inducer 11	F4
HUT_169	(Mo17/A632.75)-derived inducer 12	F4
HUT_170	(Mo17/A632.75)-derived inducer 13	F4
HUT_171	(Mo17/A632.75)-derived inducer 14	F4
HUT_172	(Mo17/A632.75)-derived inducer 15	F4
HUT_173	(Mo17/A632.75)-derived inducer 16	F4
HUT_174	(Mo17/A632.75)-derived inducer 17	F4
HUT_175	(Mo17/A632.75)-derived inducer 18	F4
HUT_176	(Mo17/A632.75)-derived inducer 19	F4
HUT_177	(Yg-N1852/Les2-N845A)-derived inducer 1	F4
HUT_178	(Yg-N1852/Les2-N845A)-derived inducer 2	F4
HUT_179	(Yg-N1852/Les2-N845A)-derived inducer 3	F4
HUT_180	(Yg-N1852/Les2-N845A)-derived inducer 4	F4
HUT_181	(Yg-N1852/Les2-N845A)-derived inducer 5	F4
HUT_182	(Yg-N1852/Les2-N845A)-derived inducer 6	F4
HUT_183	(Yg-N1852/Les2-N845A)-derived inducer 7	F4
HUT_184	(Yg-N1852/Les2-N845A)-derived inducer 8	F5
HUT_185	(Yg-N1852/Les2-N845A)-derived inducer 9	F5
HUT_186	(Yg-N1852/Les2-N845A)-derived inducer 10	F5
Noninducers
KH_DH_01-22		DH line
KH_DH_02-24		DH line
KH_DH_03-24		DH line
KH_DH_04-54		DH line
KH_DH_04-55		DH line
KH_DH_04-56		DH line
KH_DH_05-20		DH line
KH_DH_07-47		DH line
KH_DH_07-48		DH line
KH_DH_07-49		DH line
KH_DH_07-50		DH line
KH_DH_07-51		DH line
KH_DH_07-52		DH line
KH_DH_07-53		DH line
KH_DH_07-54		DH line
KH_DH_07-55		DH line
KH_DH_07-56		DH line
KH_DH_07-57		DH line
KH_DH_07-58		DH line
KH_DH_07-59		DH line
KH_DH_07-60		DH line
KH_DH_07-61		DH line
KH_DH_07-62		DH line
KH_DH_07-63		DH line
KH_DH_07-64		DH line
KH_DH_07-65		DH line
KH_DH_07-66		DH line
KH_DH_07-67		DH line
KH_DH_07-68		DH line
KH_DH_08-05		DH line
KH_DH_08-06		DH line
KH_DH_08-07		DH line
KH_DH_09-35		DH line
KH_DH_09-36		DH line
KH_DH_09-37		DH line
KH_DH_09-38		DH line
KH_DH_09-39		DH line
KH_DH_09-40		DH line
KH_DH_09-41		DH line
KH_DH_09-42		DH line
KH_DH_09-60		DH line
KH_DH_10-17		DH line
KH_DH_10-18		DH line
KH_DH_10-19		DH line
KH_DH_10-20		DH line
KH_DH_10-21		DH line
KH_DH_10-22		DH line
KH_DH_10-23		DH line
KH_DH_10-24		DH line
KH_DH_10-25		DH line
KH_DH_10-26		DH line
KH_DH_30-22		DH line
KH_DH_30-23		DH line
KH_DH_30-24		DH line
KH_DH_30-25		DH line
KH_DH_30-26		DH line
KH_DH_30-27		DH line
KH_DH_32-33		DH line
KH_DH_32-40		DH line
KH_DH_33-06		DH line
KH_DH_37-15		DH line
KH_DH_37-16		DH line
KH_DH_37-18		DH line
KH_DH_37-19		DH line
KH_DH_37-20		DH line
KH_DH_37-21		DH line
KH_DH_37-22		DH line
KH_DH_37-23		DH line
KH_DH_37-24		DH line
KH_DH_37-25		DH line
KH_DH_38-28		DH line
KH_DH_38-29		DH line
KH_DH_38-30		DH line
KH_DH_38-31		DH line
BGEM-0031-S		DH line
BGEM-0039-N		DH line
BGEM-0040-N		DH line
BGEM-0067-S		DH line
BGEM-0078-S		DH line
BGEM-0087-N		DH line
BGEM-0109-N		DH line
BGEM-0110-N		DH line
BGEM-0114-S		DH line
BGEM-0129-N		DH line
BGEM-0148-S		DH line
BGEM-0191-N		DH line
BGEM-0194-N		DH line
BGEM-0199-S		DH line
BGEM-0200-S		DH line
BGEM-0206-N		DH line
BGEM-0207-N		DH line
BGEM-0213-S		DH line
PHB47		DH line
PHZ51		DH line
AnV_001	BS39_SSD_002	F6
AnV_002	BS39_SSD_007	F6
AnV_003	BS39_SSD_008	F6
AnV_004	BS39_SSD_010	F6
AnV_005	BS39_SSD_011	F6
AnV_006	BS39_SSD_012	F6
AnV_007	BS39_SSD_016	F6
AnV_008	BS39_SSD_017	F6
AnV_009	BS39_SSD_019	F6
AnV_010	BS39_SSD_024	F6
AnV_011	BS39_SSD_025	F6
AnV_012	BS39_SSD_027	F6
AnV_013	BS39_SSD_031	F6
AnV_014	BS39_SSD_033	F6
AnV_015	BS39_SSD_037	F6
AnV_016	BS39_SSD_038	F6
AnV_017	BS39_SSD_042	F6
AnV_018	BS39_SSD_044	F6
AnV_019	BS39_SSD_049	F6
AnV_020	BS39_SSD_051	F6
AnV_021	BS39_SSD_052	F6
AnV_022	BS39_SSD_055	F6
AnV_023	BS39_SSD_056	F6
AnV_024	BS39_SSD_058	F6
AnV_025	BS39_SSD_059	F6
AnV_026	BS39_SSD_061	F6
AnV_027	BS39_SSD_063	F6
AnV_028	BS39_SSD_064	F6
AnV_029	BS39_SSD_066	F6
AnV_030	BS39_SSD_067	F6
AnV_031	BS39_SSD_071	F6
AnV_032	BS39_SSD_073	F6
AnV_033	BS39_SSD_074	F6
AnV_034	BS39_SSD_075	F6
AnV_035	BS39_SSD_078	F6
AnV_036	BS39_SSD_081	F6
AnV_037	BS39_SSD_082	F6
AnV_038	BS39_SSD_083	F6
AnV_039	BS39_SSD_088	F6
AnV_040	BS39_SSD_090	F6
AnV_041	BS39_SSD_091	F6
AnV_042	BS39_SSD_094	F6
AnV_043	BS39_SSD_096	F6
AnV_044	BS39_SSD_097	F6
AnV_045	BS39_SSD_098	F6
AnV_046	BS39_SSD_101	F6
AnV_047	BS39_SSD_103	F6
AnV_048	BS39_SSD_105	F6
AnV_049	BS39_SSD_106	F6
AnV_050	BS39_SSD_107	F6
AnV_051	BS39_SSD_108	F6
AnV_052	BS39_SSD_109	F6
AnV_053	BS39_SSD_111	F6
AnV_054	BS39_SSD_113	F6
AnV_055	BS39_SSD_114	F6
AnV_056	BS39_SSD_117	F6
AnV_057	BS39_SSD_119	F6
AnV_058	BS39_SSD_125	F6
AnV_060	BS39_SSD_126	F6
AnV_061	BS39_SSD_128	F6
AnV_062	BS39_SSD_130	F6
AnV_063	BS39_SSD_141	F6
AnV_064	BS39_SSD_142	F6
AnV_065	BS39_SSD_145	F6
AnV_066	BS39_SSD_147	F6
AnV_067	BS39_SSD_149	F6
AnV_068	BS39_SSD_151	F6
AnV_069	BS39_SSD_155	F6
AnV_070	BS39_SSD_157	F6
AnV_071	BS39_SSD_160	F6
AnV_072	BS39_SSD_163	F6
AnV_073	BS39_SSD_164	F6
AnV_074	BS39_SSD_165	F6
AnV_075	BS39_SSD_170	F6
AnV_076	BS39_SSD_171	F6
AnV_077	BS39_SSD_176	F6
AnV_078	BS39_SSD_178	F6
AnV_079	BS39_SSD_179	F6
AnV_080	BS39_SSD_181	F6
AnV_081	BS39_SSD_190	F6
AnV_082	BS39_SSD_191	F6
AnV_083	BS39_SSD_192	F6
AnV_084	BS39_SSD_193	F6
AnV_085	BS39_SSD_196	F6
AnV_086	BS39_SSD_197	F6
AnV_087	BS39_SSD_199	F6
AnV_088	BS39_SSD_203	F6
AnV_089	BS39_SSD_206	F6
AnV_090	BS39_SSD_209	F6
AnV_091	BS39_SSD_211	F6
AnV_092	BS39_SSD_222	F6
AnV_093	BS39_SSD_223	F6
AnV_094	BS39_SSD_226	F6
AnV_095	BS39_SSD_230	F6
AnV_096	BS39_SSD_232	F6
AnV_097	BS39_SSD_237	F6
AnV_098	SHGD_SSD_001	F6
AnV_099	SHGD_SSD_005	F6
AnV_100	SHGD_SSD_011	F6
AnV_101	SHGD_SSD_012	F6
AnV_102	SHGD_SSD_015	F6
AnV_103	SHGD_SSD_016	F6
AnV_104	SHGD_SSD_022	F6
AnV_105	SHGD_SSD_026	F6
AnV_106	SHGD_SSD_033	F6
AnV_107	SHGD_SSD_044	F6
AnV_108	SHGD_SSD_047	F6
AnV_109	SHGD_SSD_051	F6
AnV_110	SHGD_SSD_052	F6
AnV_111	SHGD_SSD_060	F6
AnV_112	SHGD_SSD_062	F6
AnV_113	SHGD_SSD_072	F6
AnV_115	SHGD_SSD_073	F6
AnV_116	SHGD_SSD_074	F6
AnV_117	SHGD_SSD_075	F6
AnV_118	SHGD_SSD_077	F6
AnV_119	SHGD_SSD_080	F6
AnV_120	SHGD_SSD_085	F6
AnV_121	SHGD_SSD_087	F6
AnV_122	SHGD_SSD_088	F6
AnV_123	SHGD_SSD_097	F6
AnV_124	SHGD_SSD_104	F6
AnV_125	SHGD_SSD_105	F6
AnV_126	SHGD_SSD_107	F6
AnV_127	SHGD_SSD_109	F6
AnV_128	SHGD_SSD_111	F6
AnV_129	SHGD_SSD_112	F6
AnV_130	SHGD_SSD_113	F6
AnV_131	SHGD_SSD_115	F6
AnV_132	SHGD_SSD_124	F6
AnV_133	SHGD_SSD_125	F6
AnV_134	SHGD_SSD_128	F6
AnV_135	SHGD_SSD_139	F6
AnV_136	SHGD_SSD_141	F6
AnV_137	SHGD_SSD_142	F6
AnV_138	SHGD_SSD_143	F6
AnV_139	SHGD_SSD_146	F6
AnV_140	SHGD_SSD_148	F6
AnV_141	SHGD_SSD_149	F6
AnV_142	SHGD_SSD_150	F6
AnV_143	SHGD_SSD_151	F6
AnV_144	SHGD_SSD_153	F6
AnV_145	SHGD_SSD_155	F6
AnV_146	SHGD_SSD_156	F6
AnV_147	SHGD_SSD_157	F6
AnV_148	SHGD_SSD_159	F6
AnV_149	SHGD_SSD_161	F6
AnV_150	SHGD_SSD_162	F6
AnV_151	SHGD_SSD_167	F6
AnV_152	SHGD_SSD_168	F6
AnV_153	SHGD_SSD_173	F6
AnV_154	SHGD_SSD_175	F6
AnV_155	SHGD_SSD_176	F6
AnV_156	SHGD_SSD_178	F6
AnV_157	SHGD_SSD_181	F6
AnV_158	SHGD_SSD_184	F6
AnV_159	SHGD_SSD_185	F6
AnV_160	SHGD_SSD_188	F6
AnV_161	SHGD_SSD_189	F6
AnV_162	SHGD_SSD_190	F6
AnV_163	SHGD_SSD_195	F6
AnV_164	SHGD_SSD_196	F6
AnV_165	SHGD_SSD_198	F6
AnV_166	SHGD_SSD_201	F6
AnV_167	SHGD_SSD_202	F6
AnV_168	SHGD_SSD_203	F6
AnV_169	SHGD_SSD_208	F6
AnV_170	SHGD_SSD_216	F6
AnV_171	SHGD_SSD_217	F6
AnV_172	SHGD_SSD_219	F6
AnV_173	SHGD_SSD_220	F6
AnV_174	SHGD_SSD_223	F6
AnV_175	SHGD_SSD_224	F6
AnV_176	SHGD_SSD_226	F6
AnV_177	SHGD_SSD_228	F6
AnV_178	SHGD_SSD_229	F6
AnV_179	SHGD_SSD_230	F6
AnV_180	SHGD_SSD_231	F6
AnV_181	SHGD_SSD_232	F6
AnV_182	SHGD_SSD_233	F6
AnV_183	SHGD_SSD_234	F6
AnV_184	SHGD_SSD_238	F6
AnV_185	SHGD_SSD_242	F6
AnV_186	SHGD_SSD_243	F6
AnV_187	SHGD_SSD_245	F6
AnV_188	SHGD_SSD_248	F6
AnV_189	SHGD_SSD_250	F6
AnV_190	SHGD_SSD_251	F6
AnV_191	SHGD_SSD_254	F6
AnV_192	SHGD_SSD_266	F6
AnV_193	SHGD_SSD_274	F6
AnV_194	SHGD_SSD_275	F6
AL_001	B73	Inbred
AL_002	A3G-3-3-1-313	Inbred
AL_003	CI 540	Inbred
AL_004	Fe	Inbred
AL_005	I159	Inbred
AL_006	Ill. 12E	Inbred
AL_007	Ind.B2	Inbred
AL_008	Oh3167B	Inbred
AL_009	Os420	Inbred
AL_010	Tr9-1-1-6	Inbred
AL_011	WD456	Inbred
AL_012	I224	Inbred
AL_013	LE23	Inbred
AL_014	Ind461	Inbred
AL_015	Hy	Inbred
AL_016	AH83	Inbred
AL_018	BSSS C0_DH_001	DH line
AL_019	BSSS C0_DH_002	DH line
AL_020	BSSS C0_DH_003	DH line
AL_021	BSSS C0_DH_004	DH line
AL_022	BSSS C0_DH_005	DH line
AL_023	BSSS C0_DH_006	DH line
AL_024	BSSS C0_DH_007	DH line
AL_025	BSSS C0_DH_008	DH line
AL_026	BSSS C0_DH_009	DH line
AL_027	BSSS C0_DH_010	DH line
AL_028	BSSS C0_DH_011	DH line
AL_029	BSSS C0_DH_012	DH line
AL_030	BSSS C0_DH_013	DH line
AL_031	BSSS C0_DH_014	DH line
AL_032	BSSS C0_DH_015	DH line
AL_033	BSSS C0_DH_016	DH line
AL_034	BSSS C0_DH_017	DH line
AL_035	BSSS C0_DH_018	DH line
AL_036	BSSS C0_DH_019	DH line
AL_037	BSSS C0_DH_020	DH line
AL_038	BSSS C0_DH_021	DH line
AL_039	BSSS C0_DH_022	DH line
AL_040	BSSS C0_DH_023	DH line
AL_041	BSSS C0_DH_024	DH line
AL_042	BSSS C0_DH_025	DH line
AL_043	BSSS C0_DH_026	DH line
AL_044	BSSS C0_DH_027	DH line
AL_045	BSSS C0_DH_028	DH line
AL_046	BSSS C0_DH_029	DH line
AL_047	BSSS C0_DH_030	DH line
AL_048	BSSS C0_DH_031	DH line
AL_049	BSSS C0_DH_032	DH line
AL_050	BSSS C0_DH_033	DH line
AL_051	BSSS C0_DH_034	DH line
AL_052	BSSS C0_DH_035	DH line
AL_053	BSSS C0_DH_036	DH line
AL_054	BSSS C0_DH_037	DH line
AL_055	BSSS C0_DH_038	DH line
AL_056	BSSS C0_DH_039	DH line
AL_057	BSSS C0_DH_040	DH line
AL_058	BSSS C0_DH_041	DH line
AL_059	BSSS C0_DH_042	DH line
AL_060	BSSS C0_DH_043	DH line
AL_061	BSSS C0_DH_044	DH line
AL_062	BSSS C0_DH_045	DH line
AL_063	BSSS C0_DH_046	DH line
AL_064	BSSS C0_DH_047	DH line
AL_065	BSSS C0_DH_048	DH line
AL_066	BSSS C0_DH_049	DH line
AL_067	BSSS C0_DH_050	DH line
AL_068	BSSS C0_DH_051	DH line
AL_069	BSSS C0_DH_052	DH line
AL_070	BSSS C0_DH_053	DH line
AL_071	BSSS C0_DH_054	DH line
AL_072	BSSS C0_DH_055	DH line
AL_073	BSSS C0_DH_056	DH line
AL_074	BSSS C0_DH_057	DH line
AL_075	BSSS C0_DH_058	DH line
AL_076	BSSS C0_DH_059	DH line
AL_077	BSSS C0_DH_060	DH line
AL_078	BSSS C0_DH_061	DH line
AL_079	BSSS C0_DH_062	DH line
AL_080	BSSS C0_DH_063	DH line
AL_081	BSSS C0_DH_064	DH line
AL_082	BSSS C0_DH_065	DH line
AL_083	BSSS C0_DH_066	DH line
AL_084	BSSS C0_DH_067	DH line
AL_085	BSSS C0_DH_068	DH line
AL_086	BSSS C0_DH_069	DH line
AL_087	BSSS C0_DH_070	DH line
AL_088	BSSS C0_DH_071	DH line
AL_089	BSSS C0_DH_072	DH line
AL_090	BSSS C0_DH_073	DH line
AL_091	BSSS C0_DH_074	DH line
AL_092	BSSS C0_DH_075	DH line
AL_093	BSSS C0_DH_076	DH line
AL_094	BSSS C0_DH_077	DH line
AL_095	BSSS C0_DH_078	DH line
AL_096	BSSS C0_DH_079	DH line
AL_097	BSSS C0_DH_080	DH line
AL_098	BSSS C0_DH_081	DH line
AL_099	BSSS C0_DH_082	DH line
AL_100	BSSS C0_DH_083	DH line
AL_101	BSSS C0_DH_084	DH line
AL_102	BSSS C0_DH_085	DH line
AL_103	BSSS C0_DH_086	DH line
AL_104	BSSS C0_DH_087	DH line
AL_105	BSSS C0_DH_088	DH line
AL_106	BSSS C0_DH_089	DH line
AL_107	BSSS C0_DH_090	DH line
AL_108	BSSS C0_DH_091	DH line
AL_109	BSSS C0_DH_092	DH line
AL_110	BSSS C0_DH_093	DH line
AL_111	BSSS C0_DH_094	DH line
AL_112	BSSS C0_DH_095	DH line
AL_113	BSSS C0_DH_096	DH line
AL_114	BSSS C0_DH_097	DH line
AL_115	BSSS C0_DH_098	DH line
AL_117	BSSS C0_DH_099	DH line
AL_118	BSSS C0_DH_100	DH line
AL_119	BSSS C0_DH_101	DH line
AL_120	BSSS C0_DH_102	DH line
AL_121	BSSS C0_DH_103	DH line
AL_122	BSSS C0_DH_104	DH line
AL_123	BSSS C0_DH_105	DH line
AL_124	BSSS C0_DH_106	DH line
AL_125	BSSS C0_DH_107	DH line
AL_126	BSSS C0_DH_108	DH line
AL_127	BSSS C0_DH_109	DH line
AL_128	BSSS C0_DH_110	DH line
AL_129	BSSS C0_DH_111	DH line
AL_130	BSSS C0_DH_112	DH line
AL_131	BSSS C0_DH_113	DH line
AL_132	BSSS C0_DH_114	DH line
AL_133	BSSS C0_DH_115	DH line
AL_134	BSSS C0_DH_116	DH line
AL_135	BSSS C0_DH_117	DH line
AL_136	BSSS C0_DH_118	DH line
AL_137	BSSS C0_DH_119	DH line
AL_138	BSSS C0_DH_120	DH line
AL_139	BSSS C0_DH_121	DH line
AL_140	BSSS C0_DH_122	DH line
AL_141	BSSS C0_DH_123	DH line
AL_142	BSSS C0_DH_124	DH line
AL_143	BSSS C0_DH_125	DH line
AL_144	BSSS C0_DH_126	DH line
AL_145	BSSS C0_DH_127	DH line
AL_146	BSSS C0_DH_128	DH line
AL_147	BSSS C0_DH_129	DH line
AL_148	BSSS C0_DH_130	DH line
AL_149	BSSS C0_DH_131	DH line
AL_150	BSSS C0_DH_132	DH line
AL_151	BSSS C0_DH_133	DH line
AL_152	BSSS C0_DH_134	DH line
AL_153	BSSS C0_DH_135	DH line
AL_154	BSSS C0_DH_136	DH line
AL_155	BSSS C0_DH_137	DH line
AL_156	BSSS C0_DH_138	DH line
AL_157	BSSS C0_DH_139	DH line
AL_158	BSSS C0_DH_140	DH line
AL_159	BSSS C0_DH_141	DH line
AL_160	BSSS C0_DH_142	DH line
AL_161	BSSS C0_DH_143	DH line
AL_162	BSSS C0_DH_144	DH line
AL_163	BSSS C0_DH_145	DH line
AL_164	BSSS C0_DH_146	DH line
AL_165	BSSS C0_DH_147	DH line
AL_166	BSSS C0_DH_148	DH line
AL_167	BSSS C0_DH_149	DH line
AL_168	BSSS C0/C17_DH_001	DH line
AL_169	BSSS C0/C17_DH_002	DH line
AL_170	BSSS C0/C17_DH_003	DH line
AL_171	BSSS C0/C17_DH_004	DH line
AL_172	BSSS C0/C17_DH_005	DH line
AL_173	BSSS C0/C17_DH_006	DH line
AL_174	BSSS C0/C17_DH_007	DH line
AL_175	BSSS C0/C17_DH_008	DH line
AL_176	BSSS C0/C17_DH_010	DH line
AL_177	BSSS C0/C17_DH_012	DH line
AL_178	BSSS C0/C17_DH_013	DH line
AL_179	BSSS C0/C17_DH_014	DH line
AL_180	BSSS C0/C17_DH_015	DH line
AL_181	BSSS C0/C17_DH_016	DH line
AL_182	BSSS C0/C17_DH_017	DH line
AL_183	BSSS C0/C17_DH_018	DH line
AL_184	BSSS C0/C17_DH_019	DH line
AL_185	BSSS C0/C17_DH_020	DH line
AL_186	BSSS C0/C17_DH_021	DH line
AL_187	BSSS C0/C17_DH_022	DH line
AL_188	BSSS C0/C17_DH_024	DH line
AL_189	BSSS C0/C17_DH_025	DH line
AL_190	BSSS C0/C17_DH_027	DH line
AL_191	BSSS C0/C17_DH_029	DH line
AL_192	BSSS C0/C17_DH_030	DH line
AL_193	BSSS C0/C17_DH_033	DH line
AL_194	BSSS C0/C17_DH_034	DH line
AL_195	BSSS C0/C17_DH_035	DH line
AL_196	BSSS C0/C17_DH_037	DH line
AL_197	BSSS C0/C17_DH_038	DH line
AL_198	BSSS C0/C17_DH_040	DH line
AL_199	BSSS C0/C17_DH_041	DH line
AL_200	BSSS C0/C17_DH_042	DH line
AL_201	BSSS C0/C17_DH_043	DH line
AL_202	BSSS C0/C17_DH_044	DH line
AL_203	BSSS C0/C17_DH_045	DH line
AL_204	BSSS C0/C17_DH_046	DH line
AL_205	BSSS C0/C17_DH_047	DH line
AL_206	BSSS C0/C17_DH_048	DH line
AL_207	BSSS C0/C17_DH_049	DH line
AL_208	BSSS C0/C17_DH_051	DH line
AL_209	BSSS C0/C17_DH_052	DH line
AL_210	BSSS C0/C17_DH_053	DH line
AL_211	BSSS C0/C17_DH_055	DH line
AL_212	BSSS C0/C17_DH_056	DH line
AL_213	BSSS C0/C17_DH_057	DH line
AL_214	BSSS C0/C17_DH_058	DH line
AL_215	BSSS C0/C17_DH_059	DH line
AL_216	BSSS C0/C17_DH_060	DH line
AL_217	BSSS C0/C17_DH_061	DH line
AL_218	BSSS C0/C17_DH_062	DH line
AL_219	BSSS C0/C17_DH_064	DH line
AL_220	BSSS C0/C17_DH_065	DH line
AL_221	BSSS C0/C17_DH_066	DH line
AL_222	BSSS C0/C17_DH_068	DH line
AL_223	BSSS C0/C17_DH_069	DH line
AL_224	BSSS C0/C17_DH_070	DH line
AL_225	BSSS C0/C17_DH_071	DH line
AL_226	BSSS C0/C17_DH_072	DH line
AL_227	BSSS C0/C17_DH_073	DH line
AL_228	BSSS C0/C17_DH_074	DH line
AL_229	BSSS C0/C17_DH_075	DH line
AL_230	BSSS C0/C17_DH_076	DH line
AL_231	BSSS C0/C17_DH_078	DH line
AL_232	BSSS C0/C17_DH_079	DH line
AL_233	BSSS C0/C17_DH_080	DH line
AL_234	BSSS C0/C17_DH_081	DH line
AL_235	BSSS C0/C17_DH_082	DH line
AL_236	BSSS C0/C17_DH_083	DH line
AL_237	BSSS C0/C17_DH_084	DH line
AL_238	BSSS C0/C17_DH_085	DH line
AL_239	BSSS C0/C17_DH_086	DH line
AL_240	BSSS C0/C17_DH_087	DH line
AL_241	BSSS C0/C17_DH_088	DH line
AL_242	BSSS C0/C17_DH_089	DH line
AL_243	BSSS C0/C17_DH_090	DH line
AL_244	BSSS C0/C17_DH_091	DH line
AL_245	BSSS C0/C17_DH_092	DH line
AL_246	BSSS C0/C17_DH_093	DH line
AL_247	BSSS C0/C17_DH_094	DH line
AL_248	BSSS C0/C17_DH_095	DH line
AL_249	BSSS C0/C17_DH_096	DH line
AL_250	BSSS C0/C17_DH_097	DH line
AL_251	BSSS C0/C17_DH_100	DH line
AL_252	BSSS C0/C17_DH_103	DH line
AL_253	BSSS C0/C17_DH_104	DH line
AL_254	BSSS C0/C17_DH_105	DH line
AL_255	BSSS C0/C17_DH_106	DH line
AL_257	BSSS C0/C17_DH_107	DH line
AL_258	BSSS C0/C17_DH_108	DH line
AL_259	BSSS C0/C17_DH_109	DH line
AL_260	BSSS C0/C17_DH_112	DH line
AL_261	BSSS C0/C17_DH_114	DH line
AL_262	BSSS C0/C17_DH_115	DH line
AL_263	BSSS C0/C17_DH_116	DH line
AL_264	BSSS C0/C17_DH_117	DH line
AL_265	BSSS C0/C17_DH_118	DH line
AL_266	BSSS C0/C17_DH_119	DH line
AL_267	BSSS C0/C17_DH_120	DH line
AL_268	BSSS C0/C17_DH_121	DH line
AL_269	BSSS C0/C17_DH_122	DH line
AL_270	BSSS C0/C17_DH_123	DH line
AL_271	BSSS C0/C17_DH_124	DH line
AL_272	BSSS C0/C17_DH_125	DH line
AL_273	BSSS C0/C17_DH_126	DH line
AL_274	BSSS C0/C17_DH_127	DH line
AL_275	BSSS C0/C17_DH_128	DH line
AL_276	BSSS C0/C17_DH_129	DH line
AL_277	BSSS C0/C17_DH_130	DH line
AL_278	BSSS C0/C17_DH_132	DH line
AL_279	BSSS C0/C17_DH_133	DH line
AL_280	BSSS C0/C17_DH_134	DH line
AL_281	BSSS C0/C17_DH_136	DH line
AL_282	BSSS C0/C17_DH_137	DH line
AL_283	BSSS C0/C17_DH_139	DH line
AL_284	BSSS C0/C17_DH_140	DH line
AL_285	BSSS C0/C17_DH_141	DH line
AL_286	BSSS C0/C17_DH_142	DH line
AL_287	BSSS C0/C17_DH_145	DH line
AL_288	BSSS C0/C17_DH_146	DH line
AL_289	BSSS C0/C17_DH_147	DH line
AL_290	BSSS C0/C17_DH_148	DH line
AL_291	BSSS C0/C17_DH_149	DH line
AL_292	BSSS C0/C17_DH_150	DH line
AL_293	BSSS C0/C17_DH_152	DH line
AL_294	BSSS C0/C17_DH_153	DH line
AL_295	BSSS C0/C17_DH_154	DH line
AL_296	BSSS C0/C17_DH_155	DH line
AL_298	BSSS C0/C17_DH_156	DH line
AL_299	BSSS C0/C17_DH_157	DH line
AL_300	BSSS C0/C17_DH_158	DH line
AL_301	BSSS C0/C17_DH_159	DH line
AL_302	BSSS C0/C17_DH_160	DH line
AL_303	BSSS C0/C17_DH_161	DH line
AL_304	BSSS C0/C17_DH_162	DH line
AL_305	BSSS C0/C17_DH_163	DH line
AL_306	BSSS C0/C17_DH_164	DH line
AL_307	BSSS C0/C17_DH_165	DH line
AL_308	BSSS C0/C17_DH_166	DH line
AL_309	BSSS C0/C17_DH_167	DH line
AL_310	BSSS C0/C17_DH_168	DH line
AL_311	BSSS C0/C17_DH_169	DH line
AL_312	BSSS C0/C17_DH_170	DH line
AL_313	BSSS C0/C17_DH_171	DH line
AL_314	BSSS C0/C17_DH_172	DH line
AL_315	BSSS C0/C17_DH_173	DH line
AL_316	BSSS C0/C17_DH_174	DH line
AL_317	BSSS C0/C17_DH_175	DH line
AL_318	BSSS C0/C17_DH_176	DH line
AL_319	BSSS C0/C17_DH_177	DH line
AL_320	BSSS C0/C17_DH_178	DH line
AL_321	BSSS C0/C17_DH_180	DH line
AL_322	BSSS C0/C17_DH_181	DH line
AL_323	BSSS C0/C17_DH_182	DH line
AL_324	BSSS C0/C17_DH_183	DH line
AL_325	BSSS C0/C17_DH_184	DH line
AL_326	BSSS C0/C17_DH_185	DH line
AL_327	BSSS C0/C17_DH_186	DH line
AL_328	BSSS C0/C17_DH_187	DH line
AL_329	BSSS C0/C17_DH_188	DH line
AL_330	BSSS C0/C17_DH_189	DH line
AL_331	BSSS C0/C17_DH_190	DH line
AL_332	BSSS C0/C17_DH_191	DH line
AL_333	BSSS C0/C17_DH_192	DH line
AL_334	BSSS C0/C17_DH_193	DH line
AL_335	BSSS C0/C17_DH_195	DH line
AL_336	BSSS C0/C17_DH_196	DH line
AL_337	BSSS C0/C17_DH_197	DH line
AL_338	BSSS C0/C17_DH_198	DH line
AL_339	BSSS C0/C17_DH_199	DH line
AL_340	BSSS C0/C17_DH_200	DH line
AL_341	BSSS C0/C17_DH_201	DH line
AL_342	BSSS C0/C17_DH_202	DH line
AL_343	BSSS C0/C17_DH_203	DH line
AL_344	BSSS C0/C17_DH_204	DH line
AL_345	BSSS C0/C17_DH_205	DH line
AL_346	BSSS C0/C17_DH_206	DH line
AL_347	BSSS C0/C17_DH_207	DH line
AL_348	BSSS C0/C17_DH_208	DH line
AL_349	BSSS C0/C17_DH_209	DH line
AL_350	BSSS C0/C17_DH_210	DH line
AL_351	BSSS C0/C17_DH_211	DH line
AL_352	BSSS C0/C17_DH_212	DH line
AL_353	BSSS C0/C17_DH_213	DH line
AL_354	BSSS C0/C17_DH_214	DH line
AL_355	BSSS C0/C17_DH_215	DH line
AL_356	BSSS C0/C17_DH_216	DH line
AL_357	BSSS C0/C17_DH_217	DH line
AL_358	BSSS C0/C17_DH_220	DH line
AL_359	BSSS C0/C17_DH_221	DH line
AL_360	BSSS C0/C17_DH_222	DH line
AL_361	BSSS C0/C17_DH_224	DH line
AL_362	BSSS C0/C17_DH_225	DH line
AL_363	BSSS C0/C17_DH_226	DH line
AL_364	BSSS C0/C17_DH_228	DH line
AL_365	BSSS C0/C17_DH_230	DH line
AL_366	BSSS C0/C17_DH_231	DH line
AL_367	BSSS C0/C17_DH_232	DH line
AL_368	BSSS C0/C17_DH_234	DH line
AL_369	BSSS C0/C17_DH_235	DH line
AL_370	BSSS C0/C17_DH_236	DH line
AL_371	BSSS C0/C17_DH_237	DH line
AL_372	BSSS C0/C17_DH_238	DH line
AL_373	BSSS C0/C17_DH_239	DH line
AL_374	BSSS C0/C17_DH_240	DH line
AL_375	BSSS C0/C17_DH_241	DH line
AL_376	BSSS C0/C17_DH_242	DH line
AL_377	BSSS C0/C17_DH_244	DH line
AL_378	BSSS C0/C17_DH_245	DH line
AL_379	BSSS C0/C17_DH_246	DH line
AL_380	BSSS C0/C17_DH_247	DH line
AL_381	BSSS C0/C17_DH_252	DH line
AL_382	BSSS C0/C17_DH_253	DH line
AL_383	BSSS C0/C17_DH_254	DH line
AL_384	BSSS C0/C17_DH_255	DH line
AL_385	BSSS C0/C17_DH_256	DH line
AL_387	BSSS C17_DH_001	DH line
AL_388	BSSS C17_DH_002	DH line
AL_389	BSSS C17_DH_003	DH line
AL_390	BSSS C17_DH_004	DH line
AL_391	BSSS C17_DH_005	DH line
AL_392	BSSS C17_DH_006	DH line
AL_393	BSSS C17_DH_007	DH line
AL_394	BSSS C17_DH_010	DH line
AL_395	BSSS C17_DH_011	DH line
AL_396	BSSS C17_DH_012	DH line
AL_397	BSSS C17_DH_013	DH line
AL_398	BSSS C17_DH_014	DH line
AL_399	BSSS C17_DH_018	DH line
AL_400	BSSS C17_DH_019	DH line
AL_401	BSSS C17_DH_020	DH line
AL_402	BSSS C17_DH_021	DH line
AL_403	BSSS C17_DH_022	DH line
AL_404	BSSS C17_DH_023	DH line
AL_405	BSSS C17_DH_024	DH line
AL_406	BSSS C17_DH_026	DH line
AL_407	BSSS C17_DH_029	DH line
AL_408	BSSS C17_DH_030	DH line
AL_409	BSSS C17_DH_031	DH line
AL_410	BSSS C17_DH_034	DH line
AL_411	BSSS C17_DH_035	DH line
AL_412	BSSS C17_DH_036	DH line
AL_413	BSSS C17_DH_038	DH line
AL_414	BSSS C17_DH_039	DH line
AL_415	BSSS C17_DH_040	DH line
AL_416	BSSS C17_DH_041	DH line
AL_417	BSSS C17_DH_042	DH line
AL_418	BSSS C17_DH_043	DH line
AL_419	BSSS C17_DH_044	DH line
AL_420	BSSS C17_DH_045	DH line
AL_421	BSSS C17_DH_046	DH line
AL_422	BSSS C17_DH_047	DH line
AL_423	BSSS C17_DH_050	DH line
AL_424	BSSS C17_DH_052	DH line
AL_425	BSSS C17_DH_053	DH line
AL_426	BSSS C17_DH_054	DH line
AL_427	BSSS C17_DH_055	DH line
AL_428	BSSS C17_DH_056	DH line
AL_429	BSSS C17_DH_058	DH line
AL_430	BSSS C17_DH_060	DH line
AL_431	BSSS C17_DH_061	DH line
AL_432	BSSS C17_DH_062	DH line
AL_433	BSSS C17_DH_063	DH line
AL_434	BSSS C17_DH_064	DH line
AL_435	BSSS C17_DH_066	DH line
AL_436	BSSS C17_DH_067	DH line
AL_437	BSSS C17_DH_071	DH line
AL_438	BSSS C17_DH_072	DH line
AL_439	BSSS C17_DH_074	DH line
AL_440	BSSS C17_DH_077	DH line
AL_441	BSSS C17_DH_078	DH line
AL_442	BSSS C17_DH_079	DH line
AL_443	BSSS C17_DH_080	DH line
AL_444	BSSS C17_DH_082	DH line
AL_445	BSSS C17_DH_087	DH line
AL_446	BSSS C17_DH_089	DH line
AL_447	BSSS C17_DH_090	DH line
AL_448	BSSS C17_DH_091	DH line
AL_449	BSSS C17_DH_093	DH line
AL_450	BSSS C17_DH_097	DH line
AL_451	BSSS C17_DH_098	DH line
AL_452	BSSS C17_DH_102	DH line
AL_453	BSSS C17_DH_103	DH line
AL_454	BSSS C17_DH_105	DH line
AL_455	BSSS C17_DH_106	DH line
AL_456	BSSS C17_DH_107	DH line
AL_457	BSSS C17_DH_108	DH line
AL_458	BSSS C17_DH_109	DH line
AL_459	BSSS C17_DH_110	DH line
AL_460	BSSS C17_DH_111	DH line
AL_461	BSSS C17_DH_113	DH line
AL_462	BSSS C17_DH_115	DH line
AL_463	BSSS C17_DH_116	DH line
AL_464	BSSS C17_DH_117	DH line
AL_465	BSSS C17_DH_118	DH line
AL_466	BSSS C17_DH_119	DH line
AL_467	BSSS C17_DH_120	DH line
AL_468	BSSS C17_DH_121	DH line
AL_469	BSSS C17_DH_122	DH line
AL_470	BSSS C17_DH_124	DH line
AL_471	BSSS C17_DH_126	DH line
AL_472	BSSS C17_DH_127	DH line
AL_473	BSSS C17_DH_128	DH line
AL_474	BSSS C17_DH_129	DH line
AL_475	BSSS C17_DH_132	DH line
AL_476	BSSS C17_DH_134	DH line
AL_477	BSSS C17_DH_135	DH line
AL_478	BSSS C17_DH_136	DH line
AL_479	BSSS C17_DH_137	DH line
AL_480	BSSS C17_DH_138	DH line
AL_481	BSSS C17_DH_139	DH line
AL_482	BSSS C17_DH_140	DH line
AL_483	BSSS C17_DH_142	DH line
AL_484	BSSS C17_DH_143	DH line
AL_485	BSSS C17_DH_144	DH line
AL_486	BSSS C17_DH_145	DH line
AL_487	BSSS C17_DH_146	DH line
AL_488	BSSS C17_DH_147	DH line
AL_489	BSSS C17_DH_150	DH line
AL_490	BSSS C17_DH_152	DH line
AL_491	BSSS C17_DH_153	DH line
AL_492	BSSS C17_DH_154	DH line
AL_493	BSSS C17_DH_155	DH line
AL_494	BSSS C17_DH_158	DH line
AL_495	BSSS C17_DH_160	DH line
AL_496	BSSS C17_DH_161	DH line
AL_497	BSSS C17_DH_162	DH line
AL_498	BSSS C17_DH_163	DH line
AL_499	BSSS C17_DH_165	DH line
AL_500	BSSS C17_DH_166	DH line
AL_502	BSSS C17_DH_167	DH line
AL_503	BSSS C17_DH_169	DH line
AL_504	BSSS C17_DH_170	DH line
AL_505	BSSS C17_DH_172	DH line
AL_506	BSSS C17_DH_174	DH line
AL_507	BSSS C17_DH_175	DH line
AL_508	BSSS C17_DH_177	DH line
AL_509	BSSS C17_DH_179	DH line
AL_510	BSSS C17_DH_180	DH line
AL_511	BSSS C17_DH_181	DH line
AL_512	BSSS C17_DH_184	DH line
AL_513	BSSS C17_DH_188	DH line
AL_514	BSSS C17_DH_189	DH line
AL_515	BSSS C17_DH_190	DH line
AL_516	BSSS C17_DH_191	DH line
AL_517	BSSS C17_DH_195	DH line
AL_518	BSSS C17_DH_196	DH line
AL_519	BSSS C17_DH_199	DH line
AL_520	BSSS C17_DH_202	DH line
AL_521	BSSS C17_DH_205	DH line
AL_522	BSSS C17_DH_208	DH line
AL_523	BSSS C17_DH_210	DH line
AL_524	BSSS C17_DH_216	DH line
AL_525	BSSS C17_DH_217	DH line
AL_526	BSSS C17_DH_218	DH line
AL_527	BSSS C17_DH_219	DH line
AL_528	BSSS C17_DH_220	DH line
AL_529	BSSS C17_DH_221	DH line
AL_530	BSSS C17_DH_223	DH line
AL_531	BSSS C17_DH_224	DH line
AL_532	BSSS C17_DH_225	DH line
AL_533	BSSS C17_DH_226	DH line
AL_534	BSSS C17_DH_228	DH line
AL_535	BSSS C17_DH_229	DH line
AL_536	BSSS C17_DH_232	DH line
AL_537	BSSS C17_DH_233	DH line
AL_538	BSSS C17_DH_234	DH line
AL_539	BSSS C17_DH_235	DH line
AL_540	BSSS C17_DH_236	DH line
AL_541	BSSS C17_DH_237	DH line
AL_542	BSSS C17_DH_238	DH line
AL_543	BSSS C17_DH_239	DH line
AL_544	BSSS C17_DH_240	DH line
AL_545	BSSS C17_DH_241	DH line
AL_546	BSSS C17_DH_242	DH line
AL_547	BSSS C17_DH_243	DH line
AL_548	BSSS C17_DH_244	DH line
AL_549	BSSS C17_DH_247	DH line
AL_550	BSSS C17_DH_248	DH line
AL_551	BSSS C17_DH_252	DH line
AL_552	BSSS C17_DH_253	DH line
AL_553	BSSS C17_DH_254	DH line
AL_554	BSSS C17_DH_255	DH line
AL_555	BSSS C17_DH_258	DH line
AL_556	BSSS C17_DH_259	DH line
AL_557	BSSS C17_DH_260	DH line
AL_558	BSSS C17_DH_261	DH line
AL_559	BSSS C17_DH_262	DH line
AL_560	BSSS C17_DH_264	DH line
AL_561	BSSS C17_DH_265	DH line
AL_562	BSSS C17_DH_267	DH line
AL_563	BSSS C17_DH_268	DH line
AL_564	BSSS C17_DH_270	DH line
AL_565	BSSS C17_DH_271	DH line
AL_566	BSSS C17_DH_273	DH line
AL_567	BSSS C17_DH_274	DH line
AL_568	BSSS C17_DH_276	DH line
AL_569	BSSS C17_DH_279	DH line
AL_570	BSSS C17_DH_280	DH line
AL_571	BSSS C17_DH_282	DH line
AL_572	BSSS C17_DH_283	DH line
AL_573	BSSS C17_DH_284	DH line
AL_574	BSSS C17_DH_286	DH line
AL_575	BSSS C17_DH_287	DH line
AL_576	BSSS C17_DH_290	DH line
AL_577	BSSS C17_DH_294	DH line
AL_578	BSSS C17_DH_296	DH line
AL_579	BSSS C17_DH_297	DH line
AL_580	BSSS C17_DH_298	DH line
AL_581	BSSS C17_DH_299	DH line
AL_582	BSSS C17_DH_301	DH line
AL_583	BSSS C17_DH_304	DH line
AL_584	BSSS C17_DH_305	DH line
AL_585	BSSS C17_DH_307	DH line
AL_586	BSSS C17_DH_308	DH line
AL_587	BSSS C17_DH_309	DH line
AL_588	BSSS C17_DH_310	DH line
AL_589	BSSS C17_DH_311	DH line
AL_590	BSSS C17_DH_312	DH line
AL_591	BSSS C17_DH_313	DH line
AL_592	BSSS C17_DH_314	DH line
AL_593	BSSS C17_DH_315	DH line
AL_594	BSSS C17_DH_316	DH line
AL_595	BSSS C17_DH_317	DH line
AL_596	BSSS C17_DH_319	DH line
AL_597	BSSS C17_DH_321	DH line
AL_598	BSSS C17_DH_323	DH line
AL_599	BSSS C17_DH_324	DH line
AL_600	BSSS C17_DH_326	DH line
AL_601	BSSS C17_DH_327	DH line
AL_602	BSSS C17_DH_332	DH line
AL_603	BSSS C17_DH_333	DH line
UF_001	GF1	Inbred
UF_002	GF3	Inbred
UF_003	GF5	Inbred
UF_004	GF6	Inbred
UF_005	SHGDEX10	Inbred
UF_006	SHGDEX6	Inbred
UF_007	(Ga1-s Su1 y1)W22	Inbred
UF_008	104-3^W22	Inbred
UF_009	W22	Inbred
UF_010	GEMN-0097	Inbred
UF_011	GEMN-0156	Inbred
UF_012	GEMS-0227	Inbred
UF_013	GEMS-0226	Inbred
UF_014	GEMN-0267	Inbred
UF_015	GEMS-0262	Inbred
UF_016	IHO3	Inbred
UF_017	IHO2	Inbred
UF_018	IHO1	Inbred
UF_019	DH_IA High Oil 1)-29-B-B	Inbred
UF_020	DH_IA High Oil 1)-24-B-B	Inbred
UF_021	DJ7:)-B/(W153R x #5) #13-4-B]01)-02/2/Q381:)-B/(W153R x #5) #13-11-B]03)-03-05]03)-B	Inbred
UF_022	GUAT209:S13//Oh43ae/H99ae-1-2-1)-B/3/AR011050:S01:1082)-03)-02/4/(W153R x #5S1)#13S1-B]01)-11-01-B	Inbred
UF_023	BGEM-0095-S	Inbred
UF_024	BGEM-0248-N	Inbred
