# Supplementary material for: Genetic basis of maize maternal haploid induction beyond MATRILINEAL and ZmDMP
Source: Front Plant Sci. 2023 Oct 4;14:1218042. doi: 10.3389/fpls.2023.1218042 (PMC10582762; doi:10.3389/fpls.2023.1218042)
Supplement: Supplementary file 4 [file Table_2.xlsx]

## Sheet: Sheet1
Table S2: Adjusted HIR of the inducers
geno_name	field_name	rNavajo_HIR	asymp.LCL	asymp.UCL
HUT_027	X113.Y113	6.45083	3.38421	11.9525
HUT_028	X114.Y114	5.8155	3.76514	8.87938
HUT_029	X115.Y115	6.90355	4.56426	10.3122
HUT_033	X119.Y119	9.08359	6.04481	13.4316
HUT_034	X120.Y120	6.60334	3.6256	11.7291
HUT_035	X121.Y121	7.36461	4.82576	11.0836
HUT_036	X122.Y122	7.55141	4.18654	13.2468
HUT_037	X123.Y123	7.91672	5.23464	11.8019
HUT_038	X124.Y124	5.60423	3.56922	8.6949
HUT_039	X125.Y125	9.48389	5.31626	16.3544
HUT_040	X126.Y126	7.34151	4.71972	11.2478
HUT_001	X161.Y161	11.7358	7.79964	17.2858
HUT_002	X162.Y162	9.2081	6.07975	13.7112
HUT_003	X163.Y163	11.0929	7.42014	16.2642
HUT_004	X164.Y164	15.1879	10.3096	21.8132
HUT_005	X165.Y165	16.1008	11.0115	22.9361
HUT_006	X166.Y166	14.8546	10.0429	21.4227
HUT_007	X167.Y167	12.3241	8.15987	18.1926
HUT_008	X168.Y168	13.3809	9.01414	19.4116
HUT_010	X178.Y178	8.98509	4.96902	15.7104
HUT_013	X181.Y181	6.79354	3.65347	12.2882
HUT_014	X182.Y182	8.51372	4.60358	15.2153
HUT_016	X184.Y184	7.8129	4.13613	14.2715
HUT_017	X185.Y185	7.26063	3.75886	13.5649
HUT_018	X186.Y186	5.10709	2.63752	9.65956
HUT_019	X187.Y187	3.19899	2.00617	5.06437
HUT_020	X188.Y188	8.9985	4.8295	16.1554
HUT_021	X189.Y189	4.95197	3.16116	7.67687
HUT_022	X190.Y190	5.96351	3.8142	9.20801
HUT_023	X191.Y191	6.43519	4.10556	9.94958
HUT_024	X207.Y207	5.57974	2.83851	10.6773
HUT_026	X208.Y208	4.93444	2.49265	9.53431
HUT_041	X209.Y209	1.74772	1.10353	2.75748
HUT_042	X210.Y210	1.00521	0.610797	1.65008
HUT_043	X211.Y211	1.87037	1.18291	2.94542
HUT_044	X212.Y212	0.68057	0.335306	1.37644
HUT_045	X213.Y213	0.303268	0.180312	0.509641
HUT_046	X214.Y214	0.848304	0.519375	1.38266
HUT_048	X215.Y215	0.460888	0.277426	0.764745
HUT_049	X216.Y216	0.580279	0.354549	0.948355
HUT_050	X217.Y217	0.368713	0.218462	0.621658
HUT_051	X218.Y218	1.82757	0.883845	3.74094
HUT_052	X219.Y219	3.8461	2.05626	7.08126
HUT_054	X221.Y221	1.38529	0.870622	2.19746
HUT_055	X222.Y222	0.329204	0.19242	0.562674
HUT_056	X223.Y223	0.76435	0.329381	1.76356
HUT_057	X224.Y224	5.33352	3.44523	8.16918
HUT_058	X225.Y225	1.76819	1.06765	2.91484
HUT_059	X226.Y226	1.83109	1.10699	3.01441
HUT_060	X227.Y227	0.339335	0.200525	0.573682
HUT_061	X228.Y228	0.906139	0.52453	1.56102
HUT_062	X229.Y229	0.680522	0.410381	1.12648
HUT_063	X230.Y230	0.45895	0.258741	0.812814
HUT_065	X232.Y232	3.25897	1.95953	5.37289
HUT_066	X233.Y233	0.332562	0.169614	0.651034
HUT_067	X234.Y234	7.61782	4.83199	11.8105
HUT_068	X235.Y235	6.92608	3.58628	12.9581
HUT_069	X236.Y236	2.71217	1.35844	5.3419
HUT_070	X237.Y237	0.574151	0.343187	0.959057
HUT_071	X238.Y238	0.497263	0.240742	1.02431
HUT_073	X240.Y240	0.533228	0.317355	0.894627
HUT_074	X241.Y241	0.569789	0.347291	0.933499
HUT_075	X242.Y242	0.365016	0.216021	0.616142
HUT_076	X243.Y243	1.95865	1.24183	3.07634
HUT_077	X244.Y244	0.664897	0.31551	1.39577
HUT_078	X245.Y245	0.249606	0.142252	0.437625
HUT_079	X246.Y246	0.99163	0.605706	1.61944
HUT_080	X247.Y247	0.816757	0.505897	1.31611
HUT_081	X248.Y248	0.886127	0.553965	1.41462
HUT_082	X249.Y249	1.3709	0.809168	2.3135
HUT_083	X250.Y250	0.366413	0.206454	0.649502
HUT_084	X251.Y251	2.5549	1.63093	3.98115
HUT_085	X252.Y252	0.740532	0.453612	1.20673
HUT_086	X253.Y253	0.876418	0.544682	1.40734
HUT_087	X254.Y254	2.59219	1.63477	4.08706
HUT_088	X255.Y255	6.2061	3.29991	11.3708
HUT_089	X256.Y256	0.945955	0.57839	1.54348
HUT_090	X257.Y257	0.589352	0.361849	0.958516
HUT_091	X258.Y258	0.667712	0.395121	1.12624
HUT_092	X259.Y259	0.547127	0.323959	0.922607
HUT_093	X260.Y260	1.23515	0.738988	2.05754
HUT_095	X261.Y261	4.8883	3.07923	7.67604
HUT_096	X262.Y262	3.59093	1.83796	6.89833
HUT_097	X263.Y263	0.671612	0.410307	1.0975
HUT_098	X264.Y264	2.54557	1.29554	4.94135
HUT_099	X265.Y265	0.793976	0.475654	1.3225
HUT_100	X266.Y266	5.1976	3.35295	7.97338
HUT_101	X267.Y267	6.48776	3.53793	11.6013
HUT_102	X268.Y268	2.27311	1.3591	3.77825
HUT_103	X269.Y269	2.85546	1.72845	4.68233
HUT_104	X270.Y270	2.29841	1.20374	4.34481
HUT_106	X272.Y272	3.54851	2.26104	5.52763
HUT_108	X274.Y274	8.88986	4.91108	15.5645
HUT_109	X275.Y275	6.09223	3.8572	9.49443
HUT_110	X276.Y276	7.32004	4.00672	13.0022
HUT_111	X277.Y277	5.99698	3.80542	9.32827
HUT_112	X278.Y278	4.44072	2.76648	7.05467
HUT_113	X279.Y279	6.29709	3.98225	9.81991
HUT_114	X280.Y280	6.46613	4.15743	9.92414
HUT_115	X281.Y281	6.98783	4.46751	10.7697
HUT_116	X282.Y282	5.95172	3.85973	9.0706
HUT_117	X283.Y283	6.13244	3.28764	11.1549
HUT_118	X284.Y284	6.36609	3.44707	11.4635
HUT_119	X285.Y285	5.90128	3.14887	10.7915
HUT_120	X286.Y286	7.5211	4.12541	13.3234
HUT_121	X287.Y287	3.27294	2.04581	5.19709
HUT_122	X288.Y288	7.06005	4.62999	10.6235
HUT_124	X290.Y290	7.79565	5.09467	11.7513
HUT_125	X291.Y291	5.70764	3.1029	10.2673
HUT_127	X293.Y293	1.75699	0.834671	3.66085
HUT_129	X296.Y296	5.03384	3.10382	8.06412
HUT_130	X297.Y297	5.53036	3.40192	8.86824
HUT_131	X298.Y298	3.54279	2.17195	5.72817
HUT_132	X299.Y299	5.85919	3.78513	8.96385
HUT_133	X300.Y300	4.5886	2.92452	7.13
HUT_134	X301.Y301	7.64428	5.01732	11.4804
HUT_135	X302.Y302	5.01315	3.1456	7.89904
HUT_137	X304.Y304	7.28036	4.59704	11.3437
HUT_138	X305.Y305	7.29337	3.77209	13.636
HUT_139	X306.Y306	1.08156	0.652375	1.78803
HUT_141	X307.Y307	2.12102	1.32046	3.39026
HUT_142	X308.Y308	10.9637	7.31263	16.1206
HUT_143	X309.Y309	8.6538	4.80848	15.0868
HUT_144	X310.Y310	6.19135	4.06715	9.31722
HUT_145	X311.Y311	5.12138	2.63011	9.73645
HUT_146	X312.Y312	6.59213	4.30275	9.97269
HUT_147	X313.Y313	8.61276	5.69901	12.8138
HUT_148	X314.Y314	6.28762	4.08674	9.55569
HUT_149	X315.Y315	8.90575	4.96566	15.4635
HUT_150	X316.Y316	8.3169	5.47876	12.4319
HUT_151	X317.Y317	5.94617	3.85349	9.06812
HUT_152	X318.Y318	3.40957	2.13899	5.39329
HUT_153	X319.Y319	4.68914	2.9986	7.26141
HUT_154	X320.Y320	8.73616	5.76741	13.0219
HUT_155	X321.Y321	5.3849	3.45127	8.30864
HUT_156	X322.Y322	6.028	3.84693	9.32571
HUT_157	X323.Y323	5.89484	3.63277	9.42768
HUT_158	X324.Y324	4.81921	3.06576	7.49796
HUT_159	X325.Y325	6.76382	3.42289	12.9291
HUT_160	X326.Y326	4.90616	3.12876	7.61392
HUT_161	X327.Y327	8.48798	4.60078	15.1383
HUT_163	X329.Y329	6.56236	3.04245	13.584
HUT_164	X330.Y330	5.42781	3.35087	8.67653
HUT_166	X332.Y332	2.45975	1.46753	4.09494
HUT_167	X333.Y333	4.04324	2.44221	6.62262
HUT_168	X334.Y334	4.81996	2.97769	7.71145
HUT_169	X335.Y335	3.10384	1.60459	5.91964
HUT_172	X338.Y338	8.111	5.2428	12.3439
HUT_173	X339.Y339	3.84146	1.96736	7.36666
HUT_174	X340.Y340	7.55678	4.08254	13.5693
HUT_175	X341.Y341	6.47709	3.37254	12.0822
HUT_177	X343.Y343	0.46823	0.270842	0.808307
HUT_178	X344.Y344	0.47379	0.273717	0.818903
HUT_179	X345.Y345	1.14762	0.724163	1.81418
HUT_180	X346.Y346	1.80284	1.13288	2.85755
HUT_181	X347.Y347	0.557196	0.33358	0.929316
HUT_182	X348.Y348	0.377265	0.210124	0.676456
HUT_184	X350.Y350	1.27566	0.73839	2.1952
HUT_186	X352.Y352	1.46925	0.774457	2.76996
geno_name	Inducer coded name
field_name	Inducer name displayed in field tags
rNavajo_HIR	Haploid induction rate as confiemed by rNavajo marker
asymp.LCL	Lower asymptotic confidence interval
asymp.UCL	Upper asymptotic confidence interval.
